# Supplementary material for: Does female control and male mating system predict courtship investment and mating outcomes? A comparative study in five widow spider species (genus Latrodectus) tested under similar laboratory conditions
Source: BMC Ecol Evol. 2024 Jun 27;24:86. doi: 10.1186/s12862-024-02272-9 (PMC11212240; doi:10.1186/s12862-024-02272-9)
Supplement: Supplementary file 2 — Supplementary Material 2. [file 12862_2024_2272_MOESM2_ESM.xlsx]

## Sheet: T1. Behaviours
Table 1. Behaviours analized during the conspecific mating interactions for the species used in the study. A) Includes the raw data of the frequency (ocurrence or not) of behavious performed by males and females during their interactions. B) Includes the raw data of the behaviours scored (time in minutues and number) duirng the mating trails for each of the species used in the paper.
		a) Raw data of the fequency of each behaviour scored during mating interactions							b) Raw data of the duration in time of the behaviours analized during the mating interactions
		Behaviours frequency							Behaviours
Species name	Individual ID	Male courtship (Yes= 1, No =0)	Male mounting (Yes=1, No=0)	Mating success (Yes=1, No=0)	Two copulations (Yes=1, No=0)	Male somersault (Yes=1, No=0)	Pre-copulatory sexual cannibalism (Yes=1, No=0)	Copulatory sexual cannibalim (Yes=1, No=0)	Pre-mounting courtship (distal courtship before mounting female abdomen (min))	Number of female abdominal mounts	Post-mpounting courtship (proximal courtship after mounting female and before achiving the 1st copulation (min))	1st copulation duration (min)	Total male courtship behaviour (from the beginning of the trial until achieving the first copulation)	Total mating (from the beginning of the first copulation until the end of the second copulation, if happened)
L. geometricus	1	1	1	1	0	1	0	1	22	43	133	23	155	23
L. geometricus	2	1	1	1	0	0	0	0	46	2	40	17	86	17
L. geometricus	3	1	1	1	0	1	0	0	2	117	149	19	151	19
L. geometricus	4	1	1	1	0	1	0	0	2	1	9	11	11	11
L. geometricus	5	1	1	1	1	1	0	1	2	86	166	23	168	41
L. geometricus	6	1	1	1	1	1	0	0	54	62	141	36	195	95
L. geometricus	7	1	1	1	1	1	0	1	34	60	129	24	163	108
L. geometricus	8	1	1	1	1	1	0	1	11	126	341	9	352	57
L. geometricus	9	0	0	0	N/A	N/A	N/A	N/A	N/A	N/A	N/A	N/A	N/A	N/A
L. geometricus	10	1	1	0	N/A	N/A	N/A	N/A	N/A	N/A	N/A	N/A	N/A	N/A
L. geometricus	11	1	1	0	N/A	N/A	N/A	N/A	N/A	N/A	N/A	N/A	N/A	N/A
L. geometricus	12	1	0	0	N/A	N/A	N/A	N/A	N/A	N/A	N/A	N/A	N/A	N/A
L. geometricus	13	1	1	0	N/A	N/A	N/A	N/A	N/A	N/A	N/A	N/A	N/A	N/A
L. geometricus	14	1	1	0	N/A	N/A	N/A	N/A	N/A	N/A	N/A	N/A	N/A	N/A
L. geometricus	15	1	1	0	N/A	N/A	N/A	N/A	N/A	N/A	N/A	N/A	N/A	N/A
L. geometricus	16	1	1	0	N/A	N/A	N/A	N/A	N/A	N/A	N/A	N/A	N/A	N/A
L. geometricus	17	1	1	0	N/A	N/A	N/A	N/A	N/A	N/A	N/A	N/A	N/A	N/A
L. geometricus	18	1	1	0	N/A	N/A	N/A	N/A	N/A	N/A	N/A	N/A	N/A	N/A
L. geometricus	19	1	1	0	N/A	N/A	N/A	N/A	N/A	N/A	N/A	N/A	N/A	N/A
L. geometricus	20	1	1	0	N/A	N/A	N/A	N/A	N/A	N/A	N/A	N/A	N/A	N/A
L. geometricus	21	1	1	0	N/A	N/A	N/A	N/A	N/A	N/A	N/A	N/A	N/A	N/A
L. geometricus	22	0	0	0	N/A	N/A	N/A	N/A	N/A	N/A	N/A	N/A	N/A	N/A
L. geometricus	23	1	1	0	N/A	N/A	N/A	N/A	N/A	N/A	N/A	N/A	N/A	N/A
L. hasselti	1	1	1	1	0	1	0	1	14	2	69	9	83	9
L. hasselti	2	1	1	1	1	1	0	1	180	19	158	10	338	43
L. hasselti	3	1	1	1	0	1	0	1	50	7	71	20	121	20
L. hasselti	4	1	1	1	0	1	0	0	55	34	144	17	199	17
L. hasselti	5	1	1	1	0	1	0	1	23	1	10	ND	33	ND
L. hasselti	6	1	1	1	0	1	0	1	50	18	110	16	160	16
L. hasselti	7	1	1	1	0	1	0	1	71	1	107	28	178	28
L. hasselti	8	1	1	1	1	1	0	1	157	6	114	13	271	76
L. hasselti	9	1	1	1	0	1	0	1	64	1	256	18	320	18
L. hasselti	10	1	1	1	0	1	0	1	58	15	178	7	236	7
L. hasselti	11	1	1	1	0	1	0	1	70	18	87	18	157	18
L. hasselti	12	1	1	1	0	1	0	1	208	ND	113	12	321	12
L. hasselti	13	1	1	1	1	1	0	ND	56	8	63	25	119	ND
L. hasselti	14	1	1	0	N/A	N/A	0	N/A	N/A	N/A	N/A	N/A	N/A	N/A
L. hasselti	15	1	1	0	N/A	N/A	0	N/A	N/A	N/A	N/A	N/A	N/A	N/A
L. mirabilis	1	1	1	1	1	0	0	1	94	1	7	35	101	ND
L. mirabilis	2	1	1	1	1	0	0	0	115	1	8	51	123	85
L. mirabilis	3	1	1	1	1	0	0	0	26	1	1	27	27	107
L. mirabilis	4	1	1	1	0	0	0	0	47	2	70	28	117	28
L. mirabilis	5	1	1	1	0	0	0	0	90	1	6	12	96	12
L. mirabilis	6	1	1	1	1	0	0	0	69	1	5	45	74	99
L. mirabilis	7	1	1	1	0	0	0	1	20	1	4	29	24	29
L. mirabilis	8	1	1	1	1	0	0	1	57	1	1	17	58	33
L. mirabilis	9	1	1	1	1	0	0	0	35	1	2	4	37	15
L. mirabilis	10	1	1	1	0	0	0	0	72	1	2	62	74	62
L. mirabilis	11	1	1	0	N/A	N/A	0	N/A	N/A	N/A	N/A	N/A	N/A	N/A
L. mirabilis	12	1	1	0	N/A	N/A	0	N/A	N/A	N/A	N/A	N/A	N/A	N/A
L. mirabilis	13	1	0	0	N/A	N/A	0	N/A	N/A	N/A	N/A	N/A	N/A	N/A
L. mirabilis	14	0	0	0	N/A	N/A	0	N/A	N/A	N/A	N/A	N/A	N/A	N/A
L. mirabilis	15	0	0	0	N/A	N/A	0	N/A	N/A	N/A	N/A	N/A	N/A	N/A
L. mactans	1	1	1	1	1	0	0	0	10	11	27	16	37	31
L. mactans	2	1	1	1	1	0	0	0	30	7	15	10	45	54
L. mactans	3	1	1	1	1	0	0	0	16	20	36	15	52	47
L. mactans	4	1	1	1	1	0	0	0	161	19	51	13	212	27
L. mactans	5	1	1	1	1	0	0	0	32	18	60	19	92	38
L. mactans	6	1	1	1	1	0	0	0	ND	ND	ND	14	115	31
L. mactans	7	1	1	1	1	0	0	0	128	25	58	11	186	43
L. mactans	8	1	1	1	0	0	0	0	55	39	143	16	198	16
L. mactans	9	1	1	1	1	0	0	0	15	25	71	8	86	39
L. mactans	10	1	1	1	1	0	0	0	28	41	124	2	152	34
L. mactans	11	1	1	0	N/A	N/A	0	N/A	N/A	N/A	N/A	N/A	N/A	N/A
L. mactans	12	1	1	0	N/A	N/A	0	N/A	N/A	N/A	N/A	N/A	N/A	N/A
L. mactans	13	0	0	0	N/A	N/A	0	N/A	N/A	N/A	N/A	N/A	N/A	N/A
L. mactans	14	0	0	0	N/A	N/A	0	N/A	N/A	N/A	N/A	N/A	N/A	N/A
L. mactans	15	0	0	0	N/A	N/A	0	N/A	N/A	N/A	N/A	N/A	N/A	N/A
L. mactans	16	0	0	0	N/A	N/A	0	N/A	N/A	N/A	N/A	N/A	N/A	N/A
L. hesperus	1	1	1	1	1	0	0	0	103	ND	152	12	255	31
L. hesperus	2	1	1	1	1	0	0	0	193	22	72	5	265	165
L. hesperus	3	1	1	1	1	0	0	0	52	8	17	7	69	32
L. hesperus	4	1	1	1	1	0	0	0	18	18	36	9	54	34
L. hesperus	5	1	1	1	1	0	0	0	159	25	52	10	211	32
L. hesperus	6	1	1	1	1	0	0	0	ND	ND	ND	ND	ND	862
L. hesperus	7	1	1	1	1	0	0	0	97	10	31	8	128	22
L. hesperus	8	1	1	1	1	0	0	0	ND	ND	ND	5	195	21
L. hesperus	9	1	1	1	0	0	0	0	61	5	57	8	118	8
L. hesperus	10	1	1	1	1	0	0	0	67	26	98	7	165	25
L. hesperus	11	1	1	1	1	0	0	0	39	50	212	11	251	35
L. hesperus	12	1	1	1	1	0	0	0	40	49	81	5	121	14
L. hesperus	13	1	1	1	1	0	0	0	161	12	87	6	248	49
L. hesperus	14	1	1	0	N/A	N/A	0	N/A	N/A	N/A	N/A	N/A	N/A	N/A
L. hesperus	15	1	0	0	N/A	N/A	0	N/A	N/A	N/A	N/A	N/A	N/A	N/A
L. hesperus	16	0	0	0	N/A	N/A	1	N/A	N/A	N/A	N/A	N/A	N/A	N/A
L. hesperus	17	0	0	0	N/A	N/A	0	N/A	N/A	N/A	N/A	N/A	N/A	N/A
L. hesperus	18	0	0	0	N/A	N/A	1	N/A	N/A	N/A	N/A	N/A	N/A	N/A
L. hesperus	19	0	0	0	N/A	N/A	0	N/A	N/A	N/A	N/A	N/A	N/A	N/A

## Sheet: T2. Female  Male size & weight
Table 2. Raw data on female and male size (patela-tibia measurament), and female and male body weight , of individuals represeting the species of the paper
Female's size (mm)				Male's size (mm)				Female's weight (mg)				Male's weight (mg)
Species name	Size			Species name	Size			Species name	Weight			Species name	Weight
L. mirabilis	4.43837			L. mirabilis	2.34388			L. mirabilis	102			L. mirabilis	2.3
L. mirabilis	4.26181			L. mirabilis	2.58013			L. mirabilis	99			L. mirabilis	3
L. mirabilis	4.62239			L. mirabilis	2.42056			L. mirabilis	104			L. mirabilis	3
L. mirabilis	4.47397			L. mirabilis	2.5229			L. mirabilis	59			L. mirabilis	2.8
L. mirabilis	4.79879			L. mirabilis	2.55678			L. mirabilis	92			L. mirabilis	2.4
L. mirabilis	4.27551			L. mirabilis	2.55906			L. mirabilis	103			L. mirabilis	3.1
L. mirabilis	5.50078			L. mirabilis	2.45138			L. mirabilis	122			L. mirabilis	3
L. mirabilis	4.83294			L. mirabilis	2.53935			L. mirabilis	167			L. mirabilis	3.1
L. mirabilis	4.73649			L. mirabilis	2.54058			L. mirabilis	165			L. mirabilis	2
L. mirabilis	5.3283			L. mirabilis	2.43982			L. mirabilis	106			L. mirabilis	2.6
L. mirabilis	5.42581			L. mirabilis	2.68845			L. mirabilis	212			L. mirabilis	3.3
L. mirabilis	5.32046			L. mirabilis	2.52139			L. mirabilis	62			L. mirabilis	1.3
L. mirabilis	4.35414			L. mirabilis	2.52772			L. mirabilis	67			L. mirabilis	4.2
L. mirabilis	4.95039			L. mirabilis	2.43982			L. mirabilis	60			L. mirabilis	7.4
L. mirabilis	4.51686			L. mirabilis	2.84931			L. mirabilis	84			L. mirabilis	2.7
L. mirabilis	5.0972			L. mirabilis	2.28381			L. mirabilis	168			L. mirabilis	3.6
L. mirabilis	4.8987			L. mirabilis	2.66931			L. mirabilis	151			L. mirabilis	3.3
L. mirabilis	4.39468			L. mirabilis	2.3397			L. mirabilis	87			L. mirabilis	2.1
L. mirabilis	4.70868			L. mirabilis	2.48393			L. mirabilis	62			L. mirabilis	1.3
L. mirabilis	5.10435			L. mirabilis	2.24247			L. mirabilis	140			L. mirabilis	3.1
L. hasselti	5.5791			L. mirabilis	2.47285			L. mirabilis	272			L. mirabilis	2.3
L. hasselti	5.20673			L. hasselti	2.88475			L. mirabilis	189			L. mirabilis	1.5
L. hasselti	4.52085			L. hasselti	2.99109			L. mirabilis	185			L. mirabilis	1.8
L. hasselti	5.51049			L. hasselti	2.36091			L. mirabilis	124			L. mirabilis	3.2
L. hasselti	5.97777			L. hasselti	2.99835			L. mirabilis	247			L. mirabilis	2.4
L. hasselti	5.35796			L. hasselti	2.99367			L. mirabilis	281			L. mirabilis	2.5
L. hasselti	6.10143			L. hasselti	2.88101			L. mirabilis	162			L. mirabilis	3.9
L. hasselti	5.3381			L. hasselti	2.63499			L. mirabilis	76			L. mirabilis	2.5
L. hasselti	5.52239			L. hasselti	2.9653			L. mirabilis	144			L. mirabilis	3.2
L. hasselti	5.74118			L. hasselti	2.51175			L. mirabilis	168			L. mirabilis	1.7
L. hasselti	5.83312			L. hasselti	2.88595			L. mirabilis	181			L. mirabilis	2.6
L. hasselti	6.55975			L. hasselti	3.19921			L. mirabilis	262			L. mirabilis	4.3
L. hasselti	4.70394			L. hasselti	2.82002			L. mirabilis	216			L. mirabilis	2.6
L. hasselti	6.18972			L. hasselti	2.79485			L. mirabilis	141			L. mirabilis	3.1
L. hasselti	4.7133			L. hasselti	2.592			L. mirabilis	224			L. mirabilis	3.8
L. hasselti	6.17455			L. hasselti	3.15343			L. mirabilis	187			L. mirabilis	3.6
L. hasselti	5.62228			L. hasselti	2.69111			L. mirabilis	190			L. mirabilis	3.3
L. hasselti	5.81085			L. hasselti	2.53116			L. mirabilis	211			L. mirabilis	2.6
L. hasselti	5.56657			L. hasselti	2.69091			L. mirabilis	213			L. mirabilis	2.8
L. hasselti	5.52106			L. hasselti	2.58461			L. mirabilis	194			L. mirabilis	3
L. hasselti	5.92695			L. hasselti	2.73754			L. mirabilis	171			L. mirabilis	4.8
L. geometricus	6.26117			L. geometricus	2.76321			L. mirabilis	128			L. mirabilis	3.4
L. geometricus	5.87943			L. geometricus	2.32235			L. mirabilis	205			L. mirabilis	2.7
L. geometricus	5.19846			L. geometricus	2.49843			L. mirabilis	138			L. mirabilis	2
L. geometricus	5.34111			L. geometricus	2.5422			L. mirabilis	115			L. mirabilis	2.9
L. geometricus	5.58454			L. geometricus	2.71415			L. mirabilis	94			L. mirabilis	2.5
L. geometricus	5.35951			L. geometricus	2.62086			L. hasselti	161			L. mirabilis	2.7
L. geometricus	4.75039			L. geometricus	2.23774			L. hasselti	235			L. mirabilis	2.9
L. geometricus	5.56603			L. geometricus	2.23265			L. hasselti	207			L. mirabilis	2.5
L. geometricus	4.11987			L. geometricus	2.14777			L. hasselti	201			L. mirabilis	2.7
L. geometricus	5.57184			L. geometricus	2.65603			L. hasselti	316			L. mirabilis	2.3
L. geometricus	5.1983			L. geometricus	2.53899			L. hasselti	251			L. mirabilis	1.8
L. geometricus	5.21588			L. geometricus	2.81239			L. hasselti	133			L. mirabilis	2.3
L. geometricus	5.47188			L. geometricus	3.01393			L. hasselti	300			L. mirabilis	1.9
L. geometricus	5.04573			L. geometricus	2.58766			L. hasselti	206			L. mirabilis	3
L. geometricus	5.84743			L. geometricus	2.58201			L. hasselti	239			L. mirabilis	1.9
L. geometricus	5.56743			L. geometricus	2.81405			L. hasselti	205			L. mirabilis	2.6
L. geometricus	5.51808			L. geometricus	2.71295			L. hasselti	183			L. mirabilis	2.1
L. geometricus	4.71894			L. geometricus	2.67056			L. hasselti	168			L. mirabilis	3.5
L. geometricus	5.53475			L. geometricus	2.14561			L. hasselti	288			L. mirabilis	3.2
L. geometricus	4.69296			L. geometricus	2.42408			L. hasselti	195			L. mirabilis	3.2
L. mactans	5.87409			L. geometricus	3.03587			L. hasselti	164			L. mirabilis	2.8
L. mactans	5.70876			L. geometricus	3.05761			L. hasselti	222			L. mirabilis	2.5
L. mactans	5.94341			L. mactans	5.16348			L. hasselti	236			L. mirabilis	2.5
L. mactans	5.07639			L. mactans	2.98272			L. hasselti	314			L. mirabilis	1.5
L. mactans	5.88892			L. mactans	4.23083			L. hasselti	207			L. mirabilis	2.7
L. mactans	5.22317			L. mactans	3.80105			L. hasselti	215			L. mirabilis	2.5
L. mactans	6.3834			L. mactans	3.70822			L. hasselti	282			L. mirabilis	2.4
L. mactans	5.08681			L. mactans	4.35954			L. hasselti	125			L. mirabilis	3
L. mactans	5.61276			L. mactans	4.69851			L. hasselti	233			L. mirabilis	1.8
L. mactans	5.30703			L. mactans	3.70562			L. hasselti	77			L. mirabilis	4.6
L. mactans	4.9598			L. mactans	3.19335			L. hasselti	171			L. mirabilis	2.5
L. mactans	5.21231			L. mactans	3.23235			L. hasselti	100			L. hasselti	3.1
L. mactans	5.75152			L. mactans	3.28188			L. hasselti	125			L. hasselti	2.6
L. mactans	5.22352			L. mactans	4.0647			L. hasselti	328			L. hasselti	1.9
L. mactans	5.80724			L. mactans	5.78951			L. hasselti	210			L. hasselti	3.1
L. mactans	5.62555			L. mactans	4.92538			L. hasselti	161			L. hasselti	2.9
L. mactans	6.05062			L. mactans	3.20341			L. hasselti	197			L. hasselti	3
L. hesperus	7.18067			L. mactans	3.42951			L. hasselti	288			L. hasselti	1.6
L. hesperus	5.60411			L. hesperus	4.45693			L. hasselti	191			L. hasselti	3.2
L. hesperus	7.30025			L. hesperus	3.94215			L. hasselti	207			L. hasselti	3
L. hesperus	6.82128			L. hesperus	3.91695			L. hasselti	425			L. hasselti	3.4
L. hesperus	6.00848			L. hesperus	3.60729			L. hasselti	138			L. hasselti	3.3
L. hesperus	6.02887			L. hesperus	4.57342			L. hasselti	353			L. hasselti	2.1
L. hesperus	5.53119			L. hesperus	4.65818			L. hasselti	247			L. hasselti	2.4
L. hesperus	7.11298			L. hesperus	4.34166			L. hasselti	85			L. hasselti	3.3
L. hesperus	6.1949			L. hesperus	4.43997			L. hasselti	72			L. hasselti	2.6
L. hesperus	6.6376			L. hesperus	4.21207			L. geometricus	449			L. hasselti	2.8
L. hesperus	4.66536			L. hesperus	4.72118			L. geometricus	335			L. hasselti	4.5
L. hesperus	7.21117			L. hesperus	3.34264			L. geometricus	209			L. hasselti	4.4
L. hesperus	6.18316			L. hesperus	4.10711			L. geometricus	330			L. hasselti	3.8
L. hesperus	6.327			L. hesperus	4.46089			L. geometricus	166			L. hasselti	3.6
L. hesperus	6.68292			L. hesperus	3.77053			L. geometricus	158			L. hasselti	3.8
L. hesperus	6.36424			L. hesperus	3.56333			L. geometricus	110			L. hasselti	3.8
L. hesperus	5.71371			L. hesperus	4.21226			L. geometricus	193			L. hasselti	4
L. hesperus	6.80131			L. hesperus	4.36713			L. geometricus	201			L. hasselti	2.9
L. hesperus	6.72481			L. hesperus	4.56167			L. geometricus	244			L. hasselti	3.4
L. hesperus	6.86261			L. hesperus	4.51757			L. geometricus	172			L. hasselti	2.2
L. hesperus	6.5915			L. hesperus	4.93401			L. geometricus	193			L. hasselti	2.8
L. hesperus	6.8265			L. hesperus	3.65735			L. geometricus	267			L. hasselti	2.9
				L. hesperus	3.94437			L. geometricus	206			L. hasselti	3.3
				L. hesperus	3.6737			L. geometricus	189			L. hasselti	4.9
				L. hesperus	3.94513			L. geometricus	152			L. hasselti	4.2
				L. hesperus	4.60969			L. geometricus	127			L. hasselti	3.2
				L. hesperus	3.94687			L. geometricus	398			L. hasselti	4.8
								L. geometricus	188			L. hasselti	5.2
								L. geometricus	231			L. hasselti	4.1
								L. geometricus	137			L. hasselti	3.8
								L. geometricus	278			L. hasselti	4.4
								L. geometricus	236			L. hasselti	3.3
								L. geometricus	147			L. hasselti	3.6
								L. geometricus	318			L. hasselti	3.2
								L. geometricus	120			L. hasselti	3
								L. geometricus	146			L. hasselti	3.9
								L. geometricus	160			L. hasselti	4
								L. geometricus	174			L. hasselti	4.1
								L. geometricus	113			L. hasselti	3.3
								L. geometricus	287			L. hasselti	4.4
								L. geometricus	236			L. hasselti	4.1
								L. geometricus	145			L. hasselti	3.8
								L. geometricus	228			L. hasselti	4.6
								L. geometricus	328			L. hasselti	3.4
								L. geometricus	191			L. hasselti	6
								L. geometricus	115			L. hasselti	4.1
								L. geometricus	210			L. hasselti	4.6
								L. geometricus	267			L. hasselti	3.4
								L. geometricus	218			L. hasselti	5.4
								L. geometricus	186			L. hasselti	3.2
								L. geometricus	300			L. hasselti	3.6
								L. geometricus	254			L. hasselti	3.2
								L. geometricus	200			L. hasselti	2.5
								L. geometricus	218			L. hasselti	2.3
								L. mactans	223			L. hasselti	4.1
								L. mactans	405			L. hasselti	2.7
								L. mactans	285			L. hasselti	2.4
								L. mactans	280			L. hasselti	1.5
								L. mactans	361			L. hasselti	2.9
								L. mactans	230			L. hasselti	2.5
								L. mactans	179			L. hasselti	1.4
								L. mactans	168			L. hasselti	3.7
								L. mactans	198			L. hasselti	2
								L. mactans	153			L. hasselti	3.5
								L. mactans	238			L. hasselti	7.7
								L. mactans	201			L. hasselti	6.1
								L. mactans	270			L. hasselti	6.6
								L. mactans	117			L. geometricus	5.1
								L. mactans	220			L. geometricus	1.7
								L. mactans	190			L. geometricus	1.7
								L. mactans	358			L. geometricus	5.1
								L. mactans	196			L. geometricus	2.1
								L. mactans	186			L. geometricus	1.7
								L. mactans	321			L. geometricus	4.7
								L. mactans	212			L. geometricus	2.8
								L. mactans	555			L. geometricus	1.2
								L. mactans	314			L. geometricus	3.6
								L. hesperus	458			L. geometricus	3.5
								L. hesperus	267			L. geometricus	2.5
								L. hesperus	477			L. geometricus	2.1
								L. hesperus	321			L. geometricus	3.4
								L. hesperus	299			L. geometricus	2.5
								L. hesperus	260			L. geometricus	3.9
								L. hesperus	103			L. geometricus	2.9
								L. hesperus	467			L. geometricus	1.3
								L. hesperus	182			L. geometricus	3
								L. hesperus	145			L. geometricus	2
								L. hesperus	478			L. geometricus	2.2
								L. hesperus	328			L. geometricus	3.6
								L. hesperus	290			L. geometricus	1.1
								L. hesperus	289			L. geometricus	3.9
								L. hesperus	145			L. geometricus	2.5
								L. hesperus	484			L. geometricus	3.1
								L. hesperus	560			L. geometricus	3.9
								L. hesperus	200			L. geometricus	1.8
								L. hesperus	211			L. geometricus	2.2
								L. hesperus	288			L. geometricus	2.3
								L. hesperus	330			L. geometricus	2.5
								L. hesperus	225			L. geometricus	1.8
								L. hesperus	89			L. geometricus	1.4
								L. hesperus	307			L. geometricus	1
								L. hesperus	247			L. geometricus	2.7
								L. hesperus	198			L. geometricus	2
								L. hesperus	159			L. geometricus	1.9
								L. hesperus	258			L. geometricus	2.8
								L. hesperus	467			L. geometricus	2.5
								L. hesperus	258			L. geometricus	3
								L. hesperus	296			L. geometricus	2.6
								L. hesperus	362			L. geometricus	2.6
								L. hesperus	616			L. geometricus	3
								L. hesperus	441			L. geometricus	1.5
								L. hesperus	383			L. geometricus	1.7
								L. hesperus	386			L. geometricus	3.6
								L. hesperus	279			L. geometricus	2.4
								L. hesperus	299			L. geometricus	2.8
								L. hesperus	300			L. geometricus	4.3
								L. hesperus	296			L. geometricus	1.5
								L. hesperus	349			L. geometricus	1.6
								L. hesperus	354			L. geometricus	1.4
												L. geometricus	2.7
												L. geometricus	2.9
												L. geometricus	2.2
												L. geometricus	1.9
												L. geometricus	3
												L. geometricus	2.1
												L. geometricus	1.9
												L. geometricus	3
												L. geometricus	2.3
												L. geometricus	3.4
												L. geometricus	3.1
												L. geometricus	1.8
												L. geometricus	3.5
												L. geometricus	3.8
												L. geometricus	1.9
												L. geometricus	1.4
												L. geometricus	1.2
												L. mactans	26.1
												L. mactans	8.7
												L. mactans	4
												L. mactans	2.9
												L. mactans	1.3
												L. mactans	4
												L. mactans	18.6
												L. mactans	33.9
												L. mactans	20
												L. mactans	6.7
												L. mactans	20.7
												L. mactans	15
												L. mactans	12.3
												L. mactans	6
												L. mactans	6.2
												L. mactans	8.1
												L. mactans	4.1
												L. mactans	5.6
												L. mactans	4.4
												L. mactans	4.4
												L. mactans	16.7
												L. mactans	8.7
												L. hesperus	9.5
												L. hesperus	9.8
												L. hesperus	9.8
												L. hesperus	11.9
												L. hesperus	6.9
												L. hesperus	13.7
												L. hesperus	10.6
												L. hesperus	13.3
												L. hesperus	13.6
												L. hesperus	8.3
												L. hesperus	11.5
												L. hesperus	7.6
												L. hesperus	4.8
												L. hesperus	10.8
												L. hesperus	6.9
												L. hesperus	8.8
												L. hesperus	12.3
												L. hesperus	8.8
												L. hesperus	6.4
												L. hesperus	6.9
												L. hesperus	14.4
												L. hesperus	18.8
												L. hesperus	7.6
												L. hesperus	5.8
												L. hesperus	9
												L. hesperus	6.7
												L. hesperus	9.7
												L. hesperus	20.2
												L. hesperus	11
												L. hesperus	14.9
												L. hesperus	5.7
												L. hesperus	6.1
												L. hesperus	6.5
												L. hesperus	10.8
												L. hesperus	7.5
												L. hesperus	13.5
												L. hesperus	16
												L. hesperus	7.9
												L. hesperus	11.7
												L. hesperus	7.8
												L. hesperus	11.6
												L. hesperus	5.7
												L. hesperus	13.6
												L. hesperus	4.9
												L. hesperus	10.7
												L. hesperus	9.6
												L. hesperus	5.8
												L. hesperus	8.2
												L. hesperus	11.9
												L. hesperus	22.7
												L. hesperus	9.9
												L. hesperus	4.8
												L. hesperus	11.7
												L. hesperus	13.6
												L. hesperus	8.5
												L. hesperus	5.4
												L. hesperus	7.6
												L. hesperus	5.9
												L. hesperus	10.2
												L. hesperus	17.4
												L. hesperus	6
												L. hesperus	8.1
												L. hesperus	6.2
												L. hesperus	7.4
												L. hesperus	3.8
												L. hesperus	9.1
												L. hesperus	6
												L. hesperus	13.3
												L. hesperus	6.9
												L. hesperus	10.9
												L. hesperus	13.5
												L. hesperus	6.6
												L. hesperus	6.3
												L. hesperus	5.4
												L. hesperus	11.9
												L. hesperus	5.1
												L. hesperus	10.3
												L. hesperus	15.5
												L. hesperus	5.6
